# Supplementary material for: Characterization of Systemic and Regional Hemodynamics and Vascular Dysfunction in Mice with Fecal Induced Peritonitis
Source: Biomedicines. 2022 Feb 18;10(2):470. doi: 10.3390/biomedicines10020470 (PMC8962278; doi:10.3390/biomedicines10020470)
Supplement: Supplementary file 1 [file biomedicines-10-00470-s001.zip]

Archive with 1 entries (1 files):
- biomedicines-1571976-supplementary.pdf
